# Supplementary material for: Structure and dynamics of the pyroglutamylated RF-amide peptide QRFP receptor GPR103
Source: Nat Commun. 2024 Jun 19;15:4769. doi: 10.1038/s41467-024-49030-5 (PMC11187126; doi:10.1038/s41467-024-49030-5)
Supplement: Supplementary file 6 — Source data [file 41467_2024_49030_MOESM6_ESM.xlsx]

## Sheet: Fig.2c_Fig.3d_S1d_S9f
Fig. 2c, Fig. 3d, Supplementary Fig. 1d and Supplementary Fig. 9
ΔpEC50 (from WT)
Conditions	Exp. #1	Exp. #2	Exp. #3	Exp. #4	Exp. #5	Mean	S.E.M.
WT (1:1)	0	0	0	0	0	0	0
WT (1:2)	-0.113	-0.077	-0.241	-0.127	-0.037	-0.119	0.031
WT (1:5)	-0.307	-0.351	-0.44	-0.394	-0.514	-0.401	0.032
WT (1:10)	-0.486	-0.416	-0.636	-0.48	-0.417	-0.487	0.036
WT (1:20)	-0.541	-0.597	-0.848	-0.632	-0.657	-0.655	0.047
WT (1:50)			-1.256	-0.684	-0.757	-0.899	0.147
Δ1-18	NA	NA	NA			NA	NA
Δ1-30	NA	NA	NA			NA	NA
Δ1-43	NA	NA	NA			NA	NA
ΔECL2	NA	NA	NA			NA	NA
ΔCterm	-0.685	-0.447	-0.658			-0.597	0.061
F11N-termA	-1.721	-1.752	-1.888			-1.787	0.042
L14N-termA	-0.484	-0.386	-0.394			-0.421	0.026
F25N-termA	-1.365	-1.44	-1.511			-1.439	0.034
I26N-termA	-0.977	-1.275	-1.317			-1.19	0.087
Y29N-termA	-1.931	-1.997	-1.983			-1.97	0.016
C982.57A	-1.392	-1.401	-1.417			-1.403	0.006
T1022.61A	-0.9	-0.835	-0.833			-0.856	0.018
Q1052.64A	-0.083	-0.206	-0.051			-0.113	0.039
W111ECL1A	NA	NA	NA			NA	NA
C1183.25A	NA	NA	NA			NA	NA
Q1253.32A	-1.869	-2.134	-2.114			-2.039	0.07
V1293.36A	-1.56	-1.798	-1.653			-1.67	0.057
Q1844.64A	-1.85	-1.994	-1.904			-1.916	0.034
L193ECL2A	-1.732	-1.844	-1.811			-1.796	0.027
Y194ECL2A	-1.408	-1.522	-1.681			-1.537	0.065
C201ECL2A	NA	NA	NA			NA	NA
E203ECL2A	-1.946	-2.001	-2.058			-2.002	0.026
W205ECL2A	NA	NA	NA			NA	NA
Y2145.38A	-1.509	-1.412	-1.718			-1.546	0.074
T2155.39A	-0.028	-0.52	-0.428			-0.325	0.123
F2826.44A	NA	NA	NA			NA	NA
C2856.47A	-0.521	-0.891	-0.649			-0.687	0.089
W2866.48A	-2.611	-2.514	-2.662			-2.596	0.035
F2896.51A	NA	NA	NA			NA	NA
E2976.59A	-0.76	-1.057	-1.062			-0.96	0.082
Q3187.39A	-1.427	-1.356	-1.595			-1.459	0.058
F3227.43A	-0.79	-1.067	-1.007			-0.955	0.069
C3277.48A	0.117	-0.447	-0.078			-0.136	0.135
E203ECL2A/E2976.59A	NA	NA	NA			NA	NA
E203ECL2A/Q2115.35E/E2976.59A	-2.07	-2.239	-2.193			-2.167	0.041

## Sheet: Fig.3d_Supplemantary1a_DR
Fig. 3d and Supplementary Fig. 1a
GPCR activation (%AP-TGFα release)
	mock	mock	mock	mock	mock	WT (1:1)	WT (1:1)	WT (1:1)	WT (1:1)	WT (1:1)	WT (1:2)	WT (1:2)	WT (1:2)	WT (1:2)	WT (1:2)	WT (1:5)	WT (1:5)	WT (1:5)	WT (1:5)	WT (1:5)	WT (1:10)	WT (1:10)	WT (1:10)	WT (1:10)	WT (1:10)	WT (1:20)	WT (1:20)	WT (1:20)	WT (1:20)	WT (1:20)	WT (1:50)	WT (1:50)	WT (1:50)	WT (1:50)	WT (1:50)	Δ1-18	Δ1-18	Δ1-18	Δ1-18	Δ1-18	Δ1-30	Δ1-30	Δ1-30	Δ1-30	Δ1-30	Δ1-43	Δ1-43	Δ1-43	Δ1-43
log (QRFP26) [M]	Exp. #1	Exp. #2	Exp. #3	Exp. #4	Exp. #5	Exp. #1	Exp. #2	Exp. #3	Exp. #4	Exp. #5	Exp. #1	Exp. #2	Exp. #3	Exp. #4	Exp. #5	Exp. #1	Exp. #2	Exp. #3	Exp. #4	Exp. #5	Exp. #1	Exp. #2	Exp. #3	Exp. #4	Exp. #5	Exp. #1	Exp. #2	Exp. #3	Exp. #4	Exp. #5	Exp. #1	Exp. #2	Exp. #3	Exp. #4	Exp. #5	Exp. #1	Exp. #2	Exp. #3	Exp. #4	Exp. #5	Exp. #1	Exp. #2	Exp. #3	Exp. #4	Exp. #5	Exp. #1	Exp. #2	Exp. #3	Exp. #4
vehicle	0	0	0	0	0	0	0	0	0	0	0	0	0	0	0	0	0	0	0	0	0	0	0	0	0	0	0	0	0	0			0	0	0	0	0	0			0	0	0			0	0	0
-9	0.14	0.67	0.17	-0.13	-0.3	16.84	9.52	14.63	-0.41	0.71	11.9	8.4	8.95	0.07	0.21	7.11	3.75	5.54	0.33	0.35	3.28	3.35	1.72	-0.13	-0.04	2.46	1.63	1.09	0.08	-0.28			0.56	-0.35	-0.41	0.04	0.15	0.33			-0.2	0.21	0.08			1.11	0.67	-0.12
-8	-0.44	1.14	0.11	-0.26	-0.25	49.99	50.68	47.61	27.45	24.59	48.61	46.61	44.5	22.39	24.11	40.46	33.36	35.35	11.62	8.56	31.12	27.08	24.52	7.61	8.16	23.37	17.24	15.53	4.09	3.16			4.15	1.28	0.71	-0.33	-0.1	-0.5			0.15	0.13	1.82			0.94	0.47	-0.24
-7	-0.34	1.13	0.6	0.2	0.2	59.18	61.14	56.87	56.66	51.4	58.34	61.09	59.47	56.52	49.69	55.15	56.78	54.83	50.97	42.8	49.07	48.39	45.41	42.19	36.5	39.17	41.54	34.43	30.28	23.43			18.73	15.01	13.85	1.61	1.23	0.61			-0.44	0.35	0.17			1.55	0.54	0.09
-6	-0.33	1.57	0.79	0.52	0.14	60.87	63.73	56.18	59.52	51.89	60.64	62.87	61.63	60.24	53.6	57.6	59.33	59.17	56.87	51.63	52.97	53.41	50.93	50.31	41.81	42.15	45.35	40.7	38.98	30.92			25.6	20.31	19.5	10.34	5.14	5.01			-0.2	1.01	0.5			2.39	0.55	0.25
-5	0.24	1.58	0.8	0.52	2.23	62.77	65.49	59.62	61	56.74	61.61	64.72	63.24	62.1	55.92	59.46	62.74	60.01	59.43	54.21	53.85	52.29	52.32	51.41	44.24	43.89	44.32	42.57	40.92	33.72			26.81	21.1	21.62	35.45	29.16	28.98			20.74	12.93	11.09			3.1	1.22	0.86
[truncated: 161 more columns]

## Sheet: Supplementary1b_FCM
Supplementary Fig 1b
Surface expression (% WT MFI)
Conditions	Exp. #1	Exp. #2	Exp. #3	Exp. #4	Exp. #5	Mean	S.E.M.
WT (1:1)	100	100	100	100	100	100	0
WT (1:2)	108.88	101.2	85.82	99.72	103.61	99.84	3.43
WT (1:5)	82.45	65.77	61.14	67.37	76.75	70.7	3.47
WT (1:10)	71.97	38.5	32.77	45.48	48.42	47.43	6.01
WT (1:20)	25.09	22.31	18.05	23.76	28.4	23.52	1.52
WT (1:50)			9.44	9.26	12	10.23	0.72
Δ1-18	13.04	16.67	21.28			17	1.95
Δ1-30	14.78	18.36	22.62			18.59	1.85
Δ1-43	9.92	10.18	13.66			11.25	0.98
ΔECL2	29.7	34.34	30.76			31.6	1.15
ΔCterm	33.53	30.64	30.19			31.45	0.85
F11N-termA	48.22	41.04	46.33			45.2	1.75
L14N-termA	80.73	73.92	83.58			79.41	2.34
F25N-termA	276.39	252.43	200.41			243.07	18.31
I26N-termA	27.63	30.11	31.1			29.62	0.84
Y29N-termA	25.55	25.79	24.54			25.29	0.31
C982.57A	11.23	16.28	24.97			17.49	3.27
T1022.61A	89.62	110.78	111.56			103.99	5.87
Q1052.64A	47.4	51.56	51.04			50	1.07
W111ECL1A	32.93	28.97	37.37			33.09	1.98
C1183.25A	15.88	13.73	20.45			16.69	1.62
Q1253.32A	16.36	14.62	23.25			18.08	2.15
V1293.36A	29.24	29.88	31.61			30.24	0.58
Q1844.64A	72.63	66.1	54.99			64.58	4.2
L193ECL2A	13.29	17.94	23.85			18.36	2.5
Y194ECL2A	46.5	46.04	40.99			44.51	1.44
C201ECL2A	17.02	16.98	17.95			17.32	0.26
E203ECL2A	145.01	120	113.91			126.31	7.77
W205ECL2A	17.53	13.77	23.78			18.36	2.38
Y2145.38A	15.36	20.91	25.69			20.65	2.44
T2155.39A	91.42	87.88	92.24			90.51	1.09
F2826.44A	13.15	10.5	19.59			14.41	2.2
C2856.47A	21.67	28	24.69			24.79	1.49
W2866.48A	25.23	20.6	30.09			25.31	2.24
F2896.51A	17.27	16.56	19.24			17.69	0.65
E2976.59A	347.92	327.41	331.56			335.63	5.11
Q3187.39A	11.26	18.88	11.61			13.91	2.03
F3227.43A	16.24	16.78	13.16			15.4	0.92
C3277.48A	70.88	74.97	62.39			69.41	3.03
E203ECL2A/E2976.59A	387.53	340.46	313.39			347.13	17.69
E203ECL2A/Q2115.35E/E2976.59A	310.44	276.81	264.99			284.08	11.12

## Sheet: Supplementary_1c_Emax
Supplementary Fig 1c
Emax (% WT)
	Exp. #1	Exp. #2	Exp. #3	Exp. #4	Exp. #5	Mean	S.E.M.
WT (1:1)	100	100	100	100	100	100	0
WT (1:2)	99.44	98.59	107.25	101.53	103.42	102.05	1.38
WT (1:5)	95.01	93.02	103.2	97.64	100.97	97.97	1.67
WT (1:10)	87.43	82.73	90.71	84.24	81.03	85.23	1.55
WT (1:20)	70.65	70.1	74.01	67.26	61.58	68.72	1.86
WT (1:50)			46.11	34.55	39.32	39.99	2.74
Δ1-18	NA	NA	NA			NA	NA
Δ1-30	NA	NA	NA			NA	NA
Δ1-43	NA	NA	NA			NA	NA
ΔECL2	NA	NA	NA			NA	NA
ΔCterm	83.85	86.4	89.99			86.75	1.45
F11N-termA	103.83	92.88	104.15			100.29	3.02
L14N-termA	105.09	97.15	104.38			102.21	2.07
F25N-termA	108.31	103.77	108.41			106.83	1.25
I26N-termA	99.84	82.98	102.4			95.07	4.97
Y29N-termA	95.5	84.01	93.81			91.11	2.92
C982.57A	92.54	77.71	87.63			85.96	3.56
T1022.61A	102.5	94.07	109.18			101.92	3.57
Q1052.64A	95.93	90.63	96.09			94.22	1.46
W111ECL1A	NA	NA	NA			NA	NA
C1183.25A	NA	NA	NA			NA	NA
Q1253.32A	46.53	25.38	32.41			34.77	5.08
V1293.36A	92.74	87.58	97.49			92.6	2.34
Q1844.64A	102.8	94.4	102.08			99.76	2.19
L193ECL2A	89.95	86.94	94.38			90.42	1.76
Y194ECL2A	91.33	94.38	115.19			100.3	6.12
C201ECL2A	NA	NA	NA			NA	NA
E203ECL2A	96.63	100.59	99.12			98.78	0.94
W205ECL2A	NA	NA	NA			NA	NA
Y2145.38A	18.32	10.8	19.27			16.13	2.19
T2155.39A	95.52	99.37	104.64			99.84	2.16
F2826.44A	NA	NA	NA			NA	NA
C2856.47A	81.15	80.43	87.98			83.19	1.96
W2866.48A	72.87	70.4	78.23			73.83	1.89
F2896.51A	NA	NA	NA			NA	NA
E2976.59A	106.77	105.91	110.91			107.87	1.26
Q3187.39A	14.85	10.08	10.26			11.73	1.27
F3227.43A	46.65	35.03	42.29			41.32	2.77
C3277.48A	95.99	96.35	104.77			99.04	2.34
E203ECL2A/E2976.59A	NA	NA	NA			NA	NA
E203ECL2A/Q2115.35E/E2976.59A	103.81	100.88	112.76			105.82	2.92
